# Supplementary material for: Pam3CSK4 As a Second Hit in NLRP3‐Dependent Activation of Monocytes Primed With Antiphospholipid Antibodies
Source: Eur J Immunol. 2026 Jul 22;56(7):e70245. doi: 10.1002/eji.70245 (PMC13390583; doi:10.1002/eji.70245)
Supplement: Supplementary file 1 — Supporting File: eji70245‐sup‐0001‐SuppMat.zip. [file EJI-56-e70245-s001.zip]

Archive with 5 entries (5 files):
- eji70245-sup-0001-SuppMat.docx
- eji70245-sup-0002-V1_Ctl mouse_doppler_video.mp4
- eji70245-sup-0003-V2_Ctl_Pam3CSK4 mouse_doppler_video.mp4
- eji70245-sup-0004-V3_APS mouse_doppler_video.mp4
- eji70245-sup-0005-V4_APS_Pam3CSK4 mouse_doppler_video.mp4
